# Supplementary material for: Sustaining Local Production of Influenza Vaccines: A Global Study of Enabling Factors Among Vaccine Manufacturers
Source: Vaccines (Basel). 2025 Nov 14;13(11):1160. doi: 10.3390/vaccines13111160 (PMC12656779; doi:10.3390/vaccines13111160)
Supplement: Supplementary file 1 [file vaccines-13-01160-s001.zip]

Archive with 1 entries (1 files):
- vaccines-3943259-supplementary.pdf
